# Supplementary material for: Genome-Based Analysis of Verticillium Polyketide Synthase Gene Clusters
Source: Biology (Basel). 2022 Aug 23;11(9):1252. doi: 10.3390/biology11091252 (PMC9495618; doi:10.3390/biology11091252)
Supplement: Supplementary file 1 [file biology-11-01252-s001.zip]

Archive with 1 entries (1 files):
- biology-1827821-supplementary.pdf
